# Supplementary material for: Natural Rubber Films Reinforced with Cellulose and Chitosan Prepared by Latex Aqueous Microdispersion
Source: Polymers (Basel). 2024 Sep 20;16(18):2652. doi: 10.3390/polym16182652 (PMC11435537; doi:10.3390/polym16182652)
Supplement: Supplementary file 1 [file polymers-16-02652-s001.zip]

Archive with 1 entries (1 files):
- polymers-3168041-supplementary.pdf
